# Supplementary material for: KAZN as a diagnostic marker in ovarian cancer: a comprehensive analysis based on microarray, mRNA-sequencing, and methylation data
Source: BMC Cancer. 2022 Jun 16;22:662. doi: 10.1186/s12885-022-09747-2 (PMC9204993; doi:10.1186/s12885-022-09747-2)
Supplement: Supplementary file 1 — Additional file 1: Supplementary Table 1. Clinical feature information of samples in each dataset. [file 12885_2022_9747_MOESM1_ESM.xlsx]

## Sheet: GSE105437
	geo_accession	source_name_ch1	histological subtype
1	GSM2825980	Endothelial cell from normal ovary tissue
2	GSM2825981	Endothelial cell from normal ovary tissue
3	GSM2825982	Endothelial cell from normal ovary tissue
4	GSM2825983	Endothelial cell from normal ovary tissue
5	GSM2825984	Endothelial cell from normal ovary tissue
6	GSM2825992	Endotehlial cell from epithelial high-grade stage III invasive serous ovarian cancer	serous carcinoma
7	GSM2825993	Endotehlial cell from epithelial high-grade stage III invasive serous ovarian cancer	serous carcinoma
8	GSM2825994	Endotehlial cell from epithelial high-grade stage III invasive serous ovarian cancer	serous carcinoma
9	GSM2825995	Endotehlial cell from epithelial high-grade stage III invasive serous ovarian cancer	serous carcinoma
10	GSM2825996	Endotehlial cell from epithelial high-grade stage III invasive serous ovarian cancer	serous carcinoma
11	GSM2825997	Endotehlial cell from epithelial high-grade stage III invasive serous ovarian cancer	serous carcinoma
12	GSM2825998	Endotehlial cell from epithelial high-grade stage III invasive serous ovarian cancer	serous carcinoma
13	GSM2825999	Endotehlial cell from epithelial high-grade stage III invasive serous ovarian cancer	serous carcinoma
14	GSM2826000	Endotehlial cell from epithelial high-grade stage III invasive serous ovarian cancer	serous carcinoma
15	GSM2826001	Endotehlial cell from epithelial high-grade stage III invasive serous ovarian cancer	serous carcinoma

## Sheet: GSE14407
	geo_accession	source_name_ch1	histological subtype
1	GSM359972	Ovarian Surface Epithelia
2	GSM359973	Ovarian Surface Epithelia
3	GSM359974	Ovarian Surface Epithelia
4	GSM359975	Ovarian Surface Epithelia
5	GSM359976	Ovarian Surface Epithelia
6	GSM359977	Ovarian Surface Epithelia
7	GSM359978	Ovarian Surface Epithelia
8	GSM359979	Ovarian Surface Epithelia
9	GSM359980	Ovarian Surface Epithelia
10	GSM359981	Ovarian Surface Epithelia
11	GSM359982	Ovarian Surface Epithelia
12	GSM359983	Ovarian Surface Epithelia
13	GSM359984	Laser Capture Microdissected Serous Ovarian Cancer Epithelia	serous carcinoma
14	GSM360039	Laser Capture Microdissected Serous Ovarian Cancer Epithelia	serous carcinoma
15	GSM360040	Laser Capture Microdissected Serous Ovarian Cancer Epithelia	serous carcinoma
16	GSM360041	Laser Capture Microdissected Serous Ovarian Cancer Epithelia	serous carcinoma
17	GSM360042	Laser Capture Microdissected Serous Ovarian Cancer Epithelia	serous carcinoma
18	GSM360043	Laser Capture Microdissected Serous Ovarian Cancer Epithelia	serous carcinoma
19	GSM360044	Laser Capture Microdissected Serous Ovarian Cancer Epithelia	serous carcinoma
20	GSM360045	Laser Capture Microdissected Serous Ovarian Cancer Epithelia	serous carcinoma
21	GSM360046	Laser Capture Microdissected Serous Ovarian Cancer Epithelia	serous carcinoma
22	GSM360047	Laser Capture Microdissected Serous Ovarian Cancer Epithelia	serous carcinoma
23	GSM360048	Laser Capture Microdissected Serous Ovarian Cancer Epithelia	serous carcinoma
24	GSM360049	Laser Capture Microdissected Serous Ovarian Cancer Epithelia	serous carcinoma

## Sheet: GSE18520
	geo_accession	source_name_ch1	histological subtype
1	GSM461348	papillary serous ovarian adenocarcinoma	serous carcinoma
2	GSM461349	papillary serous ovarian adenocarcinoma	serous carcinoma
3	GSM461350	papillary serous ovarian adenocarcinoma	serous carcinoma
4	GSM461351	papillary serous ovarian adenocarcinoma	serous carcinoma
5	GSM461352	papillary serous ovarian adenocarcinoma	serous carcinoma
6	GSM461353	papillary serous ovarian adenocarcinoma	serous carcinoma
7	GSM461354	papillary serous ovarian adenocarcinoma	serous carcinoma
8	GSM461355	papillary serous ovarian adenocarcinoma	serous carcinoma
9	GSM461356	papillary serous ovarian adenocarcinoma	serous carcinoma
10	GSM461357	papillary serous ovarian adenocarcinoma	serous carcinoma
11	GSM461358	papillary serous ovarian adenocarcinoma	serous carcinoma
12	GSM461359	papillary serous ovarian adenocarcinoma	serous carcinoma
13	GSM461360	papillary serous ovarian adenocarcinoma	serous carcinoma
14	GSM461361	papillary serous ovarian adenocarcinoma	serous carcinoma
15	GSM461362	papillary serous ovarian adenocarcinoma	serous carcinoma
16	GSM461363	papillary serous ovarian adenocarcinoma	serous carcinoma
17	GSM461364	papillary serous ovarian adenocarcinoma	serous carcinoma
18	GSM461365	papillary serous ovarian adenocarcinoma	serous carcinoma
19	GSM461366	papillary serous ovarian adenocarcinoma	serous carcinoma
20	GSM461367	papillary serous ovarian adenocarcinoma	serous carcinoma
21	GSM461368	papillary serous ovarian adenocarcinoma	serous carcinoma
22	GSM461369	papillary serous ovarian adenocarcinoma	serous carcinoma
23	GSM461370	papillary serous ovarian adenocarcinoma	serous carcinoma
24	GSM461371	papillary serous ovarian adenocarcinoma	serous carcinoma
25	GSM461372	papillary serous ovarian adenocarcinoma	serous carcinoma
26	GSM461373	papillary serous ovarian adenocarcinoma	serous carcinoma
27	GSM461374	papillary serous ovarian adenocarcinoma	serous carcinoma
28	GSM461375	papillary serous ovarian adenocarcinoma	serous carcinoma
29	GSM461376	papillary serous ovarian adenocarcinoma	serous carcinoma
30	GSM461377	papillary serous ovarian adenocarcinoma	serous carcinoma
31	GSM461378	papillary serous ovarian adenocarcinoma	serous carcinoma
32	GSM461379	papillary serous ovarian adenocarcinoma	serous carcinoma
33	GSM461380	papillary serous ovarian adenocarcinoma	serous carcinoma
34	GSM461381	papillary serous ovarian adenocarcinoma	serous carcinoma
35	GSM461382	papillary serous ovarian adenocarcinoma	serous carcinoma
36	GSM461383	papillary serous ovarian adenocarcinoma	serous carcinoma
37	GSM461384	papillary serous ovarian adenocarcinoma	serous carcinoma
38	GSM461385	papillary serous ovarian adenocarcinoma	serous carcinoma
39	GSM461386	papillary serous ovarian adenocarcinoma	serous carcinoma
40	GSM461387	papillary serous ovarian adenocarcinoma	serous carcinoma
41	GSM461388	papillary serous ovarian adenocarcinoma	serous carcinoma
42	GSM461389	papillary serous ovarian adenocarcinoma	serous carcinoma
43	GSM461390	papillary serous ovarian adenocarcinoma	serous carcinoma
44	GSM461391	papillary serous ovarian adenocarcinoma	serous carcinoma
45	GSM461392	papillary serous ovarian adenocarcinoma	serous carcinoma
46	GSM461393	papillary serous ovarian adenocarcinoma	serous carcinoma
47	GSM461394	papillary serous ovarian adenocarcinoma	serous carcinoma
48	GSM461395	papillary serous ovarian adenocarcinoma	serous carcinoma
49	GSM461396	papillary serous ovarian adenocarcinoma	serous carcinoma
50	GSM461397	papillary serous ovarian adenocarcinoma	serous carcinoma
51	GSM461398	papillary serous ovarian adenocarcinoma	serous carcinoma
52	GSM461399	papillary serous ovarian adenocarcinoma	serous carcinoma
53	GSM461400	papillary serous ovarian adenocarcinoma	serous carcinoma
54	GSM462643	normal ovarian surface epithelium (OSE)
55	GSM462644	normal ovarian surface epithelium (OSE)
56	GSM462645	normal ovarian surface epithelium (OSE)
57	GSM462646	normal ovarian surface epithelium (OSE)
58	GSM462647	normal ovarian surface epithelium (OSE)
59	GSM462648	normal ovarian surface epithelium (OSE)
60	GSM462649	normal ovarian surface epithelium (OSE)
61	GSM462650	normal ovarian surface epithelium (OSE)
62	GSM462651	normal ovarian surface epithelium (OSE)
63	GSM462652	normal ovarian surface epithelium (OSE)

## Sheet: GSE27651
	geo_accession	source_name_ch1	histological subtype
1	GSM370103	low-malignant tumors of the ovary	serous carcinoma
2	GSM370104	low-malignant tumors of the ovary	serous carcinoma
3	GSM370105	low-malignant tumors of the ovary	serous carcinoma
4	GSM370106	low-malignant tumors of the ovary	serous carcinoma
5	GSM370107	low-malignant tumors of the ovary	serous carcinoma
6	GSM370108	low-malignant tumors of the ovary	serous carcinoma
7	GSM370109	low-malignant tumors of the ovary	serous carcinoma
8	GSM370110	low-malignant tumors of the ovary	serous carcinoma
9	GSM370387	low-grade ovarian serous carcinoma	serous carcinoma
10	GSM370388	low-grade ovarian serous carcinoma	serous carcinoma
11	GSM370389	low-grade ovarian serous carcinoma	serous carcinoma
12	GSM370390	low-grade ovarian serous carcinoma	serous carcinoma
13	GSM370391	low-grade ovarian serous carcinoma	serous carcinoma
14	GSM370392	low-grade ovarian serous carcinoma	serous carcinoma
15	GSM370687	low-grade ovarian serous carcinoma	serous carcinoma
16	GSM370688	low-grade ovarian serous carcinoma	serous carcinoma
17	GSM370689	low-grade ovarian serous carcinoma	serous carcinoma
18	GSM370690	low-grade ovarian serous carcinoma	serous carcinoma
19	GSM370898	low-grade ovarian serous carcinoma	serous carcinoma
20	GSM370905	low-grade ovarian serous carcinoma	serous carcinoma
21	GSM370906	low-grade ovarian serous carcinoma	serous carcinoma
22	GSM371112	high-grade ovarian serous carcinoma	serous carcinoma
23	GSM371113	high-grade ovarian serous carcinoma	serous carcinoma
24	GSM371141	high-grade ovarian serous carcinoma	serous carcinoma
25	GSM371142	high-grade ovarian serous carcinoma	serous carcinoma
26	GSM371143	high-grade ovarian serous carcinoma	serous carcinoma
27	GSM371144	high-grade ovarian serous carcinoma	serous carcinoma
28	GSM371145	high-grade ovarian serous carcinoma	serous carcinoma
29	GSM371146	high-grade ovarian serous carcinoma	serous carcinoma
30	GSM371642	high-grade ovarian serous carcinoma	serous carcinoma
31	GSM371643	high-grade ovarian serous carcinoma	serous carcinoma
32	GSM371645	high-grade ovarian serous carcinoma	serous carcinoma
33	GSM371647	high-grade ovarian serous carcinoma	serous carcinoma
34	GSM371648	high-grade ovarian serous carcinoma	serous carcinoma
35	GSM371649	high-grade ovarian serous carcinoma	serous carcinoma
36	GSM371651	high-grade ovarian serous carcinoma	serous carcinoma
37	GSM371653	high-grade ovarian serous carcinoma	serous carcinoma
38	GSM371654	high-grade ovarian serous carcinoma	serous carcinoma
39	GSM371655	high-grade ovarian serous carcinoma	serous carcinoma
40	GSM371656	high-grade ovarian serous carcinoma	serous carcinoma
41	GSM372253	high-grade ovarian serous carcinoma	serous carcinoma
42	GSM372255	high-grade ovarian serous carcinoma	serous carcinoma
43	GSM372258	normal ovarian surface epithelials cells
44	GSM372259	normal ovarian surface epithelials cells
45	GSM372260	normal ovarian surface epithelials cells
46	GSM372261	normal ovarian surface epithelials cells
47	GSM372262	normal ovarian surface epithelials cells
48	GSM372263	normal ovarian surface epithelials cells
49	GSM372264	high-grade ovarian serous carcinoma	serous carcinoma

## Sheet: GSE29450
	geo_accession	source_name_ch1	histological subtype
1	GSM729034	Primary tumors from clear cell ovarian cancer	clear cell cancer
2	GSM729035	Primary tumors from clear cell ovarian cancer	clear cell cancer
3	GSM729036	Primary tumors from clear cell ovarian cancer	clear cell cancer
4	GSM729037	Primary tumors from clear cell ovarian cancer	clear cell cancer
5	GSM729038	Primary tumors from clear cell ovarian cancer	clear cell cancer
6	GSM729039	Primary tumors from clear cell ovarian cancer	clear cell cancer
7	GSM729040	Primary tumors from clear cell ovarian cancer	clear cell cancer
8	GSM729041	Primary tumors from clear cell ovarian cancer	clear cell cancer
9	GSM729042	Primary tumors from clear cell ovarian cancer	clear cell cancer
10	GSM729043	Primary tumors from clear cell ovarian cancer	clear cell cancer
11	GSM729044	Normal ovarian surface epithelium
12	GSM729045	Normal ovarian surface epithelium
13	GSM729046	Normal ovarian surface epithelium
14	GSM729047	Normal ovarian surface epithelium
15	GSM729048	Normal ovarian surface epithelium
16	GSM729049	Normal ovarian surface epithelium
17	GSM729050	Normal ovarian surface epithelium
18	GSM729051	Normal ovarian surface epithelium
19	GSM729052	Normal ovarian surface epithelium
20	GSM729053	Normal ovarian surface epithelium

## Sheet: GSE36668
	geo_accession	source_name_ch1	histological subtype
1	GSM898301	Serous ovarian carcinoma	serous carcinoma
2	GSM898302	Serous ovarian carcinoma	serous carcinoma
3	GSM898303	Serous ovarian carcinoma	serous carcinoma
4	GSM898304	Serous ovarian carcinoma	serous carcinoma
5	GSM898305	Superficial scraping from normal ovary
6	GSM898306	Superficial scraping from normal ovary
7	GSM898307	Superficial scraping from normal ovary
8	GSM898308	Superficial scraping from normal ovary

## Sheet: GSE38666
	geo_accession	source_name_ch1	histological subtype
1	GSM947277	Cell brushings from the ovarian surface epithelium
2	GSM947278	Cell brushings from the ovarian surface epithelium
3	GSM947279	Cell brushings from the ovarian surface epithelium
4	GSM947280	Cell brushings from the ovarian surface epithelium
5	GSM947281	Cell brushings from the ovarian surface epithelium
6	GSM947282	Cell brushings from the ovarian surface epithelium
7	GSM947283	Cell brushings from the ovarian surface epithelium
8	GSM947284	Cell brushings from the ovarian surface epithelium
9	GSM947285	Cell brushings from the ovarian surface epithelium
10	GSM947286	Cell brushings from the ovarian surface epithelium
11	GSM947287	Cell brushings from the ovarian surface epithelium
12	GSM947288	Cell brushings from the ovarian surface epithelium
13	GSM947296	LCM-derived cells from snap-frozen tissues of cancer epithelium	serous carcinoma
14	GSM947297	LCM-derived cells from snap-frozen tissues of cancer epithelium	serous carcinoma
15	GSM947298	LCM-derived cells from snap-frozen tissues of cancer epithelium	serous carcinoma
16	GSM947299	LCM-derived cells from snap-frozen tissues of cancer epithelium	serous carcinoma
17	GSM947300	LCM-derived cells from snap-frozen tissues of cancer epithelium	serous carcinoma
18	GSM947301	LCM-derived cells from snap-frozen tissues of cancer epithelium	serous carcinoma
19	GSM947302	LCM-derived cells from snap-frozen tissues of cancer epithelium	serous carcinoma
20	GSM947303	LCM-derived cells from snap-frozen tissues of cancer epithelium	serous carcinoma
21	GSM947304	LCM-derived cells from snap-frozen tissues of cancer epithelium	serous carcinoma
22	GSM947305	LCM-derived cells from snap-frozen tissues of cancer epithelium	serous carcinoma
23	GSM947306	LCM-derived cells from snap-frozen tissues of cancer epithelium	serous carcinoma
24	GSM947307	LCM-derived cells from snap-frozen tissues of cancer epithelium	serous carcinoma
25	GSM947308	LCM-derived cells from snap-frozen tissues of cancer epithelium	serous carcinoma
26	GSM947309	LCM-derived cells from snap-frozen tissues of cancer epithelium	serous carcinoma
27	GSM947310	LCM-derived cells from snap-frozen tissues of cancer epithelium	serous carcinoma
28	GSM947311	LCM-derived cells from snap-frozen tissues of cancer epithelium	serous carcinoma
29	GSM947312	LCM-derived cells from snap-frozen tissues of cancer epithelium	serous carcinoma
30	GSM947313	LCM-derived cells from snap-frozen tissues of cancer epithelium	serous carcinoma

## Sheet: GSE40595
	geo_accession	source_name_ch1	histological subtype
1	GSM997630	Microdissected ovarian surface epthelium
2	GSM997631	Microdissected ovarian surface epthelium
3	GSM997632	Microdissected ovarian surface epthelium
4	GSM997633	Microdissected ovarian surface epthelium
5	GSM997634	Microdissected ovarian surface epthelium
6	GSM997635	Microdissected ovarian surface epthelium
7	GSM997636	Microdissected ovarian tumor epthelial component	serous carcinoma
8	GSM997637	Microdissected ovarian tumor epthelial component	serous carcinoma
9	GSM997638	Microdissected ovarian tumor epthelial component	serous carcinoma
10	GSM997639	Microdissected ovarian tumor epthelial component	serous carcinoma
11	GSM997640	Microdissected ovarian tumor epthelial component	serous carcinoma
12	GSM997641	Microdissected ovarian tumor epthelial component	serous carcinoma
13	GSM997642	Microdissected ovarian tumor epthelial component	serous carcinoma
14	GSM997643	Microdissected ovarian tumor epthelial component	serous carcinoma
15	GSM997644	Microdissected ovarian tumor epthelial component	serous carcinoma
16	GSM997645	Microdissected ovarian tumor epthelial component	serous carcinoma
17	GSM997646	Microdissected ovarian tumor epthelial component	serous carcinoma
18	GSM997647	Microdissected ovarian tumor epthelial component	serous carcinoma
19	GSM997648	Microdissected ovarian tumor epthelial component	serous carcinoma
20	GSM997649	Microdissected ovarian tumor epthelial component	serous carcinoma
21	GSM997650	Microdissected ovarian tumor epthelial component	serous carcinoma
22	GSM997651	Microdissected ovarian tumor epthelial component	serous carcinoma
23	GSM997652	Microdissected ovarian tumor epthelial component	serous carcinoma
24	GSM997653	Microdissected ovarian tumor epthelial component	serous carcinoma
25	GSM997654	Microdissected ovarian tumor epthelial component	serous carcinoma
26	GSM997655	Microdissected ovarian tumor epthelial component	serous carcinoma
27	GSM997656	Microdissected ovarian tumor epthelial component	serous carcinoma
28	GSM997657	Microdissected ovarian tumor epthelial component	serous carcinoma
29	GSM997658	Microdissected ovarian tumor epthelial component	serous carcinoma
30	GSM997659	Microdissected ovarian tumor epthelial component	serous carcinoma
31	GSM997660	Microdissected ovarian tumor epthelial component	serous carcinoma
32	GSM997661	Microdissected ovarian tumor epthelial component	serous carcinoma
33	GSM997662	Microdissected ovarian tumor epthelial component	serous carcinoma
34	GSM997663	Microdissected ovarian tumor epthelial component	serous carcinoma
35	GSM997664	Microdissected ovarian tumor epthelial component	serous carcinoma
36	GSM997665	Microdissected ovarian tumor epthelial component	serous carcinoma
37	GSM997666	Microdissected ovarian tumor epthelial component	serous carcinoma
38	GSM997667	Microdissected ovarian tumor epthelial component	serous carcinoma

## Sheet: GSE54388
	geo_accession	source_name_ch1	histological subtype
1	GSM1314222	Microdissected ovarian surface epithelium
2	GSM1314223	Microdissected ovarian surface epithelium
3	GSM1314224	Microdissected ovarian surface epithelium
4	GSM1314225	Microdissected ovarian surface epithelium
5	GSM1314226	Microdissected ovarian surface epithelium
6	GSM1314227	Microdissected ovarian surface epithelium
7	GSM1314228	Microdissected ovarian tumor epithelial component	serous carcinoma
8	GSM1314229	Microdissected ovarian tumor epithelial component	serous carcinoma
9	GSM1314230	Microdissected ovarian tumor epithelial component	serous carcinoma
10	GSM1314231	Microdissected ovarian tumor epithelial component	serous carcinoma
11	GSM1314232	Microdissected ovarian tumor epithelial component	serous carcinoma
12	GSM1314233	Microdissected ovarian tumor epithelial component	serous carcinoma
13	GSM1314234	Microdissected ovarian tumor epithelial component	serous carcinoma
14	GSM1314235	Microdissected ovarian tumor epithelial component	serous carcinoma
15	GSM1314236	Microdissected ovarian tumor epithelial component	serous carcinoma
16	GSM1314237	Microdissected ovarian tumor epithelial component	serous carcinoma
17	GSM1314238	Microdissected ovarian tumor epithelial component	serous carcinoma
18	GSM1314239	Microdissected ovarian tumor epithelial component	serous carcinoma
19	GSM1314240	Microdissected ovarian tumor epithelial component	serous carcinoma
20	GSM1314241	Microdissected ovarian tumor epithelial component	serous carcinoma
21	GSM1314242	Microdissected ovarian tumor epithelial component	serous carcinoma
22	GSM1314243	Microdissected ovarian tumor epithelial component	serous carcinoma

## Sheet: GSE66957
	geo_accession	source_name_ch1	histological subtype
1	GSM1634925	normal ovary
2	GSM1634926	normal ovary
3	GSM1634927	normal ovary
4	GSM1634928	normal ovary
5	GSM1634929	normal ovary
6	GSM1634930	normal ovary
7	GSM1634931	normal ovary
8	GSM1634932	normal ovary
9	GSM1634933	normal ovary
10	GSM1634934	normal ovary
11	GSM1634935	normal ovary
12	GSM1634936	normal ovary
13	GSM1634937	primary ovarian carcinoma	unspecified
14	GSM1634938	primary ovarian carcinoma	unspecified
15	GSM1634939	primary ovarian carcinoma	unspecified
16	GSM1634940	primary ovarian carcinoma	unspecified
17	GSM1634941	primary ovarian carcinoma	unspecified
18	GSM1634942	primary ovarian carcinoma	unspecified
19	GSM1634943	primary ovarian carcinoma	unspecified
20	GSM1634944	primary ovarian carcinoma	unspecified
21	GSM1634945	primary ovarian carcinoma	unspecified
22	GSM1634946	primary ovarian carcinoma	unspecified
23	GSM1634947	primary ovarian carcinoma	unspecified
24	GSM1634948	primary ovarian carcinoma	unspecified
25	GSM1634949	primary ovarian carcinoma	unspecified
26	GSM1634950	primary ovarian carcinoma	unspecified
27	GSM1634951	primary ovarian carcinoma	unspecified
28	GSM1634952	primary ovarian carcinoma	unspecified
29	GSM1634953	primary ovarian carcinoma	unspecified
30	GSM1634954	primary ovarian carcinoma	unspecified
31	GSM1634955	primary ovarian carcinoma	unspecified
32	GSM1634956	primary ovarian carcinoma	unspecified
33	GSM1634957	primary ovarian carcinoma	unspecified
34	GSM1634958	primary ovarian carcinoma	unspecified
35	GSM1634959	primary ovarian carcinoma	unspecified
36	GSM1634960	primary ovarian carcinoma	unspecified
37	GSM1634961	primary ovarian carcinoma	unspecified
38	GSM1634962	primary ovarian carcinoma	unspecified
39	GSM1634963	primary ovarian carcinoma	unspecified
40	GSM1634964	primary ovarian carcinoma	unspecified
41	GSM1634965	primary ovarian carcinoma	unspecified
42	GSM1634966	primary ovarian carcinoma	unspecified
43	GSM1634967	primary ovarian carcinoma	unspecified
44	GSM1634968	primary ovarian carcinoma	unspecified
45	GSM1634969	primary ovarian carcinoma	unspecified
46	GSM1634970	primary ovarian carcinoma	unspecified
47	GSM1634971	primary ovarian carcinoma	unspecified
48	GSM1634972	primary ovarian carcinoma	unspecified
49	GSM1634973	primary ovarian carcinoma	unspecified
50	GSM1634974	primary ovarian carcinoma	unspecified
51	GSM1634975	primary ovarian carcinoma	unspecified
52	GSM1634976	primary ovarian carcinoma	unspecified
53	GSM1634977	primary ovarian carcinoma	unspecified
54	GSM1634978	primary ovarian carcinoma	unspecified
55	GSM1634979	primary ovarian carcinoma	unspecified
56	GSM1634980	primary ovarian carcinoma	unspecified
57	GSM1634981	primary ovarian carcinoma	unspecified
58	GSM1634982	primary ovarian carcinoma	unspecified
59	GSM1634983	primary ovarian carcinoma	unspecified
60	GSM1634984	primary ovarian carcinoma	unspecified
61	GSM1634985	primary ovarian carcinoma	unspecified
62	GSM1634986	primary ovarian carcinoma	unspecified
63	GSM1634987	primary ovarian carcinoma	unspecified
64	GSM1634988	primary ovarian carcinoma	unspecified
65	GSM1634989	primary ovarian carcinoma	unspecified
66	GSM1634990	primary ovarian carcinoma	unspecified
67	GSM1634991	primary ovarian carcinoma	unspecified
68	GSM1634992	primary ovarian carcinoma	unspecified
69	GSM1634993	primary ovarian carcinoma	unspecified

[truncated: 1 more sheets: GSE69428]
