# Supplementary material for: KAZN as a diagnostic marker in ovarian cancer: a comprehensive analysis based on microarray, mRNA-sequencing, and methylation data
Source: BMC Cancer. 2022 Jun 16;22:662. doi: 10.1186/s12885-022-09747-2 (PMC9204993; doi:10.1186/s12885-022-09747-2)
Supplement: Supplementary file 2 — Additional file 2: Supplementary Table 2. Differentially methylated CpG sites in the KAZN gene body region. [file 12885_2022_9747_MOESM2_ESM.xlsx]

## Sheet: GSE146552
Table S2 13 differential methylated CpGs on KAZN gene body based on GSE146552
Name	Chr	MAPINFO	Strand	UCSC_CpG_Islands_Name	Relation_to_UCSC_CpG_Island	Enhancer	HMM_Island	Regulatory_Feature_Name	Regulatory_Feature_Group	DHS	START	END
cg00119241	1	15152595	F			TRUE					15152595	15152718
cg00763594	1	15256054	R			TRUE				TRUE	15256054	15256177
cg00866953	1	15417078	F			TRUE				TRUE	15417078	15417201
cg01567509	1	15104223	R								15104223	15104346
cg02927252	1	14926373	R	chr1:14924610-14925993	S_Shore			1:14926275-14926622	Unclassified_Cell_type_specific		14926373	14926496
cg04402828	1	15208649	R					1:15208620-15208758	Unclassified_Cell_type_specific		15208649	15208772
cg08468082	1	15334845	R			TRUE					15334845	15334968
cg13502395	1	15240629	R			TRUE					15240629	15240752
cg14976342	1	15255231	R	chr1:15250373-15251545	S_Shelf						15255231	15255354
cg21581845	1	15127680	F	chr1:15127583-15127869	Island		1:15000176-15000444				15127680	15127803
cg24589834	1	15083092	F			TRUE					15083092	15083215
cg24597131	1	15354730	F			TRUE		1:15354013-15355392	Unclassified		15354730	15354853
cg27538859	1	15106700	R			TRUE					15106700	15106823

## Sheet:  GSE81224
Table S2 12 differential methylated CpGs on KAZN gene body based on GSE81224
Name	Chr	Coordinate	Strand	UCSC_CpG_Islands_Name	Relation_to_UCSC_CpG_Island	Enhancer	HMM_Island	Regulatory_Feature_Name	Regulatory_Feature_Group	DHS	START	END
cg00763594	1	15256054	R			TRUE				TRUE	15152595	15152718
cg00866953	1	15417078	F			TRUE				TRUE	15256054	15256177
cg01017257	1	15059738	F			TRUE					15417078	15417201
cg01567509	1	15104223	R								15104223	15104346
cg02927252	1	14926373	R	chr1:14924610-14925993	S_Shore			1:14926275-14926622	Unclassified_Cell_type_specific		14926373	14926496
cg08468082	1	15334845	R			TRUE					15208649	15208772
cg13502395	1	15240629	R			TRUE					15334845	15334968
cg14976342	1	15255231	R	chr1:15250373-15251545	S_Shelf						15240629	15240752
cg17657618	1	15427654	R					1:15426358-15428159	Unclassified		15255231	15255354
cg19598142	1	15127851	R	chr1:15127583-15127869	Island		1:15000176-15000444				15127680	15127803
cg21581845	1	15127680	F	chr1:15127583-15127869	Island		1:15000176-15000444				15083092	15083215
cg27538859	1	15106700	R			TRUE					15106700	15106823
